# Supplementary material for: EmoTIC: Impact of a game-based social-emotional programme on adolescents
Source: PLoS One. 2021 Apr 16;16(4):e0250384. doi: 10.1371/journal.pone.0250384 (PMC8051799; doi:10.1371/journal.pone.0250384)
Supplement: S1 Dataset — (XLSX) [file pone.0250384.s001.xlsx]

## Sheet: BBDD_emoTIC4_Para enviar
CODE	GROUP	GENDER	AGE	SEXUAL_ORIENT	COUNTRY	OTHER_COUNTRY	YEARS_SPAIN	FAMILY_TYPE	TMMS_AT_T1	TMMS_CL_T1	TMMS_RE_T1	TMMS_AT_T2	TMMS_CL_T2	TMMS_RE_T2	SDQ_EMOT_T1	SDQ_BEHA_T1	SDQ_PEER_T1	SDQ_HYPE_T1	SDQ_PROS_T1	SDQ_EMOT_T2	SDQ_BEHA_T2	SDQ_PEER_T2	SDQ_HYPE_T2	SDQ_PROS_T2	SWLS_T1	SWLS_T2	SPANE_B_T1	SPANE_B_T2	DASS_DE_T1	DASS_AN_T1	DASS_ST_T1	DASS_DE_T2	DASS_AN_T2	DASS_ST_T2	RSE_T1	RSE_T2
1	0	2	12	1	1			1	18	36	26	19	38	38	0	2	0	1	9	0	2	0	0	10	31	34	9	19	0	0	0	0	2	6	40	37
2	0	2	13	1	1			5	38	36	39	38	38	36	2	1	0	3	10	1	2	1	6	10	32	34	12	14	2	2	6	2	2	2	37	37
3	0	1	14	1	1			1	25	28	28	26	27	26	2	0	3	0	9	3	0	1	0	9	30	32	18	15	0	6	6	2	10	6	37	36
4	0	2	12	1	2	Romania	11	1	23	19	23	19	23	26	4	3	1	7	8	5	1	1	4	5	27	31	7	3	6	4	16	6	14	14	35	36
5	0	2	12	1	1			1	24	33	36	30	35	36	5	1	2	1	9	1	2	2	0	9	32	34	12	18				4	0	4		36
6	0	2	13	5	1			1	15	26	34	21	28	35	2	2	1	2	9	2	0	1	3	10	26	26	6	10	2	2	6	2	2	6	31	35
7	0	1	13	1	1			1	18	21	31	18	19	24	4	1	1	4	8	4	1	3	7	9	21	22	9	3	2	8	16	2	6	16	34	33
8	0	2	14	1	1			1	27	33	36	36	37	29	3	1	1	4	9	3	1	1	3	8	31	32	17	16	4	2	2	0	0	6	38	32
9	0	1	12	1	1			1	23	30	35	32	33	32	1	0	0	3	8	4	1	0	3	10	32	31	17	16	0	2	2	6	10	12	36	32
10	0	1	12	1	1			1	23	25	25	21	21	31	4	3	2	2	10	6	4	2	7	9	26	30	0	4	16	14	22	18	24	26	31	32
11	0	1	14	1	1			1	19	23	22	17	24	19	2	2	1	5	7	0	2	0	5	8	23	23	6	6	6	4	14	4	2	6	30	32
12	0	1	13	1	1			1	23	23	27	28	35	29	3	2	0	4	10	4	3	1	3	6	26	23	13	3	6	2	4	0	0	0	36	31
13	0	1	12	1	1			1	26	29	36	20	26	30	8	0	2	3	9	7	2	0	3	10	29	29	10	9	6	20	26	18	30	20	32	31
14	0	2	13	1	1			1	27	20	30	25	17	26	6	4	2	9	8	3	2	0	6	10	23	29	3	11	4	14	20	26	20	26	31	31
15	0	2	13	1	1			1	23	26	32	26	28	37	1	1	2	1	6	1	3	2	2	8	26	20	15	14	0	2	0	0	2	0	35	30
16	0	2	12	1	1			1	23	27	28	21	21	28	1	1	0	5	8	3	2	0	7	8	31	31	12	12	8	6	22	8	4	18	34	30
17	0	1	13	5	1			1	24	18	20	27	17	20	5	3	3	6	9	8	3	4	7	9	24	27	3	1	10	20	28	10	18	18	33	30
18	0	1	13	1	1			1	23	20	24	24	22	23	4	4	0	3	9	6	2	0	3	9	29	32	8	11	20	8	22	12	10	18	32	30
19	0	2	12	1	1			1	19	31	29	17	31	28	3	3	1	5	8	2	3	0	5	8	27	23	9	11	18	2	22	8	12	26	22	30
20	0	1	12	1	1			1	29	18	40	15	14	33						8	0	3	5	8	25	32	13	9				28	28	16		30
21	0	1	13	1	1			4	23	23	30	29	13	28	1	2	0	5	8	3	3	0	6	8	17	20	10	8	2	0	2	2	2	6	31	29
22	0	1	13	1	1			1	19	19	30	29	28	28	5	1	2	2	9	5	2	2	1	10	22	28	0	5	0	0	0	0	0	0	28	29
23	0	2	12	1	1			1	13	21	19	11	21	21	0	2	1	2	7	0	1	2	2	8	12	13	4	-6	12	2	14	8	2	6	28	29
24	0	2	14	1	2	Peru	12	1	27	32	31	33	33	36	4	0	3	5	9	5	2	2	6	10	24	30	9	14	20	16	16	16	20	22	25	29
25	0	2	13	1	1			1	25	29	28	20	24	26	3	3	0	4	9	10	8	6	6	10	28	23	0	0	12	26	16	42	42	42	33	28
26	0	2	13	1	1			1	25	34	32	30	34	32	2	3	2	7	9	10	8	6	6	10	26	33	0	14	12	18	14	6	4	18	30	28
27	0	2	13	1	1			1	36	31	32	9	24	40	7	6	7	6	8	10	8	6	6	10	23	35	5	0	24	14	24	32	30	42	26	28
28	0	1	12	3	1			1	40	32	28	40	40	26	8	3	4	1	8	10	8	6	6	10	24	22	5	7	8	24	16	0	0	0	26	28
29	0	1	12	1	1			1	29	22	34	24	24	33						3	0	3	3	9	30	29	13	16				6	10	8		28
30	0	2	12	5	1			1	22	28	27	16	19	14	4	1	1	0	9	4	3	2	0	10	28	24	7	9	6	10	4	4	0	2	30	27
31	0	1	13	5	1			1	26	12	15	24	19	22	4	4	1	4	7	3	4	4	4	6	8	18	2	5	32	14	20	6	8	10	20	27
32	0	2	12	1	1			1	9	25	23	8	26	20	0	1	0	3	4	3	6	5	3	6	32	32	15	17	0	0	0	12	18	18	39	26
33	0	1	12	1	1			1	18	24	31	14	20	31	6	2	1	0	10	6	0	0	2	10	27	22	16	4	0	2	8	10	10	14	32	26
34	0	2	13	1	1			1	20	27	28	15	21	19	5	4	2	7	9	7	7	5	8	7	25	19	5	-4	14	18	26	22	18	20	29	26
35	0	1	13	3	2	Venezuela	10	1	21	19	22	24	24	24	5	5	2	5	7	8	7	5	7	8	19	25	11	11	6	10	16	28	28	28	26	26
36	0	1	12	1	1			1	29	34	28	27	26	30	2	0	0	1	10	5	5	7	3	7	32	21	13	11	2	4	10	34	18	18	33	25
37	0	2	11	1	1			1	23	23	31	24	22	20	0	1	1	2	6	3	4	2	4	6	31	19	11	9	0	6	6	20	18	22	38	24
38	0	1	12	1	1			1	14	14	33	17	21	25	3	1	2	3	9	4	0	3	4	10	28	25	15	10	4	8	10	14	8	2	31	23
39	0	1	13	1	1			1	30	31	25	24	24	24	3	2	0	7	10	4	2	0	6	10	26	25	15	11				28	28	28	34	22
40	0	1	13	5	1			1	26	25	22	31	23	21	10	2	7	6	10	10	2	6	7	10	13	16	-5	-17	28	42	24	40	42	38	19	19
41	0	1	14	3	1			1	36	13	12	36	14	12	8	3	7	3	7	10	5	6	9	7	5	17	-12	-24	36	18	26	42	36	40	20	10
42	0	2	13	1	1			1	30	37	25	33	40	32	2	1	4	1	10	2	2	2	2	8	34	35	14	5	4	6	8	6	8	12	40	40
43	0	1	12	5	1			1	27	24	30	21	31	33						4	2	2	6	8	24	22	13	12				6	14	12		38
44	0	1	12	1	1			1	11	22	16	13	22	17	4	2	0	8	8	2	1	0	8	7	12	10	5	6	2	2	6	0	0	0	31	33
45	0	2	12	1	1			1	23	32	24	27	32	30	1	0	2	0	6	2	2	1	0	7	30	30	5	6	2	6	12	2	4	10	32	32
46	0	2	13	5	1			1	28	19	17	20	30	25	5	1	1	3	8	5	0	1	1	9	20	27	7	8	16	16	14				30	32
47	0	2	13	1	1			1	25	19	28	22	25	23						4	3	4	7	8	29	21	11	8				28	22	28		32
48	0	1	12	1	1			1	31	32	34	26	28	34	0	1	0	2	8	0	0	2	2	7	23	32	16	8	6	0	4	0	0	0	34	31
49	0	1	14	1	1			1	30	13	40	14	22	35	3	1	1	4	9	2	3	4	3	9	20	23	5	5	12	2	16	10	8	24	31	31
50	0	2	14	1	1			1	27	28	22	18	25	19	4	4	3	5	6	3	4	3	4	5	23	24	2	2	16	6	20	12	6	26	36	30
51	0	2	13	1	1			1	21	18	20	18	23	28	1	3	0	6	8	2	4	1	6	7	24	23	13	12	8	2	14	0	0	4	29	30
52	0	2	13	1	1			1	31	20	27	26	24	31	2	4	0	6	8	3	4	1	6	6	30	24	7	10	6	10	10	8	6	14	37	29
53	0	2	13	1	1			1	20	32	35	28	27	23	3	2	3	8	9	6	5	6	6	8	22	25	15	7	0	0	8	30	14	22	36	29
54	0	1	12	1	1			1	17	29	19	17	12	23	2	0	1	5	6	3	0	1	6	7	24	22	5	3	6	6	16	6	6	18	30	29
55	0	2	12	1	1			1	19	19	15	28	23	26	4	1	0	7	9	3	5	5	4	6	20	26	1	7	8	8	22	24	28	26	33	28
56	0	2	13	1	1			1	22	28	29	22	26	17	6	3	2	5	10	8	2	4	5	8	30	28	13	2	26	14	22	22	18	24	32	27
57	0	1	12	1	1			1	20	20	24	17	31	30	2	0	2	3	10	3	2	0	5	5	24	10	4	0	12	12	12	18	24	36	29	27
58	0	2	12	1	1			1	24	29	35	10	18	13	1	1	0	7	10	5	5	5	5	5	34	30	19	0	0	0	16	14	14	14	39	26
59	0	1	12	1	1			1	36	29	36	24	24	24	4	0	0	5	9	5	5	5	5	5	23	20	13	-1	0	4	0	28	28	28	25	26
60	0	2	13	1	1			1	20	31	16	30	25	28	6	4	0	5	8	6	4	5	5	4	24	26	-6	8	18	8	6	12	12	20	22	24
61	0	2	13	1	1			1	16	20	23	17	23	25	6	4	2	8	6	5	5	5	5	5	35	20	9	10	16	20	24	20	18	24	30	23
62	0	2	13	1	1			1	25	18	22	21	25	27						5	3	0	3	5	15	13	2	-7				22	22	10		23
63	0	2	13	1	1			1	29	30	23	24	24	24	3	3	2	1	6	3	4	3	4	4	24	18	12	2	2	0	2	22	14	12	31	22
64	0	2	12	1	1			1	24	22	26	31	26	29	4	1	1	3	7	5	0	1	5	7	29	27	8	3	8	4	4	10	0	4	29	22
65	0	1	12	1	1			1	29	18	25	18	18	25	5	4	1	7	10	7	7	3	4	6	13	14	2	3	34	28	34	20	22	24	23	19
66	0	2	13	1	1			1	13	37	30	13	27	27	4	2	0	3	8	4	7	7	6	7	29	24	12	16	6	4	16	24	20	24	37	29
67	0	1	13	1	1			1	24	29	24	22	23	20	0	4	0	2	9	7	1	5	5	4	29	25	16	2	6	2	6	28	18	14	38	25
68	0	1	12	1	1			1	20	14	17	21	27	24	2	1	2	5	8	6	6	6	7	3	19	23	9	-4	6	4	4	16	18	18	24	24
69	0	2	12	1	1			1	30	22	31	8	12	16	1	0	0	9	9	4	8	5	7	4	34	34	19	24	8	6	6	0	0	0	37	21
70	0	1	13	1	1			1	21	17	34	25	15	31	2	0	1	9	6	6	6	6	4	7	13	18	13	17	14	16	24	30	26	30	32	21
71	0	2	12	1	1			1	21	22	32	19	28	35	4	0	0	2	9						35	32	13	18	0	12	12				39
72	0	1	13	1	1			1	14	23	23	19	15	31	1	2	1	5	8						33	34	12	18	2	10	22				38
73	0	2	13	1	1			1	27	27	26	26	36	29	1	2	2	4	10						32	27	14	21							37
74	0	2	13	1	1			1	19	30	35				6	3	4	1	10						23		10		0	2	0				37
75	0	2	15	1	1			1	26	20	31	24	22	27	3	8	2	5	10						22	15	19	-6	8	8	32				36
76	0	2	12	1	1			1	13	26	18				1	0	0	3	8						32	33	12		0	0	4				36
77	0	1	12	1	1			4	30	33	37				5	4	3	2	6						24		7		16	16	18				36
78	0	1	13	1	1			1	33	19	28				6	3	0	6	8						16		-14		20	10	18				33
79	0	2	12	1	1			1	18	23	28				4	3	0	6	8						32		8		12	20	20				32
80	0	2	12	1	1			1	31	33	37				1	3	2	4	10						31		17		6	10	10				30
81	0	2	12	1	1			1	28	24	27				3	4	1	5	8						28		9		12	14	20				28
82	0	1	13	1	1			4	31	17	23				7	2	0	2	10						17		4		8	10	18				25
83	0	1	13	1	1			1	19	19	13				3	1	1	8	7						13		-2		14	4	6				25
84	0	1	12	1	1			1	15	22	13				1	4	1	8	6						21		2		8	2	8				25
85	0	1	14	1	2	Equatorial Guinea	3	4	18	20	20				7	5	3	4	9						11		-3		22	22	28				24
86	1	1	12	1	1			1	22	36	38	22	40	32	2	2	0	7	10	2	4	0	6	9	22	31	14	19	0	0	0	0	0	0	40	40
87	1	2	12	1	1			1	27	28	29	27	29	28	2	1	0	2	8	2	1	0	1	9	27	29	15	14	4	2	18	0	0	2	37	39
88	1	2	12	1	1			1	27	32	34	31	33	35	4	0	1	0	10	4	0	2	0	10	32	35	13	15	10	8	10	8	2	18	34	39
89	1	2	12	1	1			1	18	21	27	34	35	38	4	0	1	4	10	2	1	6	4	10	26	34	14	16	2	10	10	0	8	8	33	39
90	1	1	13	1	1			1	34	33	34	26	32	39	5	2	2	5	9	1	0	1	4	10	24	29	6	15	12	0	14	0	6	0	28	38
91	1	1	12	1	1			1	32	38	35	33	33	30	0	0	0	0	9	0	0	1	0	8	33	31	12	15	2	2	0	0	0	0	39	37
92	1	2	12	1	2	Venezuela	2	1	31	26	35	34	37	37	3	0	3	3	8	1	4	3	4	6	31	35	13	18	4	10	10	0	2	4	35	36
93	1	1	12	1	2	Romania	11	1	12	20	36	15	34	37	1	0	1	4	8	0	0	1	5	9	32	35	19	19	2	4	12	0	6	10	35	36
94	1	2	12	1	1			4	15	29	26	12	26	26	5	5	1	3	4	5	4	2	3	7	28	26	11	10	8	4	22	0	0	10	33	36
95	1	2	13	1	1			1	29	23	25	16	25	22	4	3	1	3	9	0	2	0	3	7	19	32	10	17	2	6	8	14	26	14	28	36
96	1	1	13	1	2	Peru	3	1	23	30	38	22	33	36						2	3	1	5	9	24	24	15	18				2	2	12		36
97	1	2	13	1	1			1	36	36	37	36	36	38	3	1	1	3	10	3	2	1	2	10	34	31	23	22	4	4	8	0	6	4	34	35
98	1	2	12	1	1			1	26	34	20	18	22	18	2	1	4	3	7	2	2	1	3	7	23	26	14	13	0	6	2	0	2	6	34	34
99	1	2	12	1	1			1	21	18	25	23	25	27	1	1	0	4	9	1	1	1	5	10	25	29	12	12	0	4	6	0	2	0	33	34
100	1	2	13	2	1			1	32	24	30	31	25	27	5	2	1	4	8	3	1	3	5	7	32	34	10	14	2	10	18	6	2	18	33	32
101	1	2	13	1	1			1	25	33	29	27	31	34	4	1	1	8	10	7	2	2	7	10	32	28	6	-6	2	20	12	14	20	24	39	31
102	1	2	13	1	1			1	20	29	27	19	23	27	1	1	0	1	10	2	1	0	2	10	22	25	4	7	10	4	10	8	6	10	29	31
103	1	1	13	1	1			1	26	20	22	28	18	27	5	0	1	0	10	3	0	1	0	10	25	26	6	8	2	6	20	8	2	16	25	25
104	1	1	13	1	1			1	28	25	21	27	24	29	5	3	2	5	9	6	4	5	4	10	23	18	5	-5	8	10	8	20	16	16	31	24
105	1	2	12	1	1			1	26	17	21	21	18	28	10	3	6	8	7	7	6	5	5	6	16	7	-7	-3				22	22	12	21	23
106	1	1	13	1	1			1	22	16	14	23	22	11	9	1	2	2	8	9	1	2	2	9	10	6	-24	-24	36	36	30	42	42	36	14	10
107	1	2	12	1	1			1	20	22	23	20	20	24	4	2	3	4	6	2	3	2	2	6	20	20	11	13	6	4	6	0	0	8	30	34
108	1	2	12	1	1			1	19	22	27	11	23	20	5	6	4	4	6	5	5	5	4	6	20	18	4	4	16	24	20	16	18	14	31	32
109	1	2	12	1	1			1	9	19	17	16	16	16	0	2	0	5	5	2	1	1	5	5	21	20	6	12	4	2	10	8	0	12	34	30
110	1	1	12	1	1			1	29	26	23	24	24	24	5	3	2	4	9	5	6	3	6	6	20	20	3	0	16	2	14	26	24	14	29	27
111	1	2	12	1	1			1	27	27	30	23	24	23	3	2	2	6	7	5	4	8	6	7	16	20	-5	-2	18	8	26	24	10	22	23	27
112	1	1	12	1	1			1	24	18	27	21	23	18	2	2	1	6	10	3	2	0	7	8	22	17	11	12	10	2	20	16	6	22	28	26
113	1	2	12	1	1			1	26	21	21	28	28	20	4	6	5	7	7	5	7	4	5	7	21	25	4	7	18	20	30	24	22	24	26	26
114	1	2	12	1	1			1	30	22	26	39	40	40	5	4	2	5	10	4	5	4	5	9	19	24	5	14	24	24	26	40	38	30	23	24
115	1	2	12	1	1			1	20	19	39	24	17	24	5	3	6	7	7	5	5	5	3	6	17	12	6	0	12	24	12	28	18	14	28	23
116	1	2	12	1	1			4	24	18	26	9	8	10	4	6	3	8	9	3	4	1	6	4	15	11	-6	-3	12	14	22	22	16	22	23	22
117	1	2	12	1	1			1	19	21	19	22	25	31	4	3	5	5	7						22	21	2	4	12	14	22				31
118	1	2	13	1	1			1	23	29	37	19	27	37	1	0	0	1	10						28	28	19	17	0	0	10				30
119	1	1	13	1	1			1	20	12	11				7	2	4	5	5						7		-5		36	20	12				20
